# Supplementary material for: A Novel Cellular Therapy to Treat Pancreatic Pain in Experimental Chronic Pancreatitis Using Human Alpha-1 Antitrypsin Overexpressing Mesenchymal Stromal Cells
Source: Biomedicines. 2021 Nov 16;9(11):1695. doi: 10.3390/biomedicines9111695 (PMC8615652; doi:10.3390/biomedicines9111695)
Supplement: Supplementary file 1 [file biomedicines-09-01695-s001.zip]

Archive with 1 entries (1 files):
- biomedicines-1441034-supplementary.pdf
